# Supplementary material for: Effects of Copper Exposure on Oxidative Stress, Apoptosis, Endoplasmic Reticulum Stress, Autophagy and Immune Response in Different Tissues of Chinese Mitten Crab (Eriocheir sinensis)
Source: Antioxidants (Basel). 2022 Oct 14;11(10):2029. doi: 10.3390/antiox11102029 (PMC9598082; doi:10.3390/antiox11102029)
Supplement: Supplementary file 1 [file antioxidants-11-02029-s001.zip]

Archive with 1 entries (1 files):
- antioxidants-1896804-supplementary.pdf
